# Supplementary material for: PSMD2 contributes to the progression of esophageal squamous cell carcinoma by repressing autophagy
Source: Cell Biosci. 2023 Mar 30;13:67. doi: 10.1186/s13578-023-01016-4 (PMC10061715; doi:10.1186/s13578-023-01016-4)
Supplement: Supplementary file 2 — Additional file 2: Table S4. Characteristics of 144 patients with esophageal squamous-cell carcinoma in this study [file 13578_2023_1016_MOESM2_ESM.xlsx]

## Sheet: Sheet1
Table S4. Characteristics of 144 patients with esophageal squamous-cell carcinoma in this study
	Age (year)	SEX*	Smoking status#	Drinking status#	TNM stage§	Survival status	Survival time (month)	PSMD2 immunohistochemical staining score						ASS1 immunohistochemical staining score
								Tumor			Normal			Tumor			Normal
								Extent	Density	Score	Extent	Density	Score	Extent	Density	Score	Extent	Density	Score
160161	59	M	Yes	No	IV	Alive	17.7667	2	3	6	2	2	4	2	3	6	1	3	3
150334	56	M	Yes	No	IV	Alive	30.7667	3	3	9	2	1	2	2	3	6	1	4	4
150468	64	M	Yes	Yes	IV	Alive	32.1	2	2	4	0	0	0	3	3	9	1	4	4
150506	73	M	Yes	No	IV	Alive	4.43333	2	2	4	2	3	6	1	4	4	2	4	8
150114	69	M	Yes	Yes	III	Alive	5.76667	2	3	6	2	1	2	3	3	9	1	3	3
150149	66	M	Yes	Yes	III	Alive	1.6	2	3	6	0	0	0	2	4	8	1	2	2
150166	62	M	Yes	Yes	III	Alive	16.7	2	3	6	0	0	0	2	4	8	1	3	3
150208	60	M	Yes	Yes	III	Alive	17.6	2	3	6	0	0	0	3	3	9	1	4	4
150219	68	M	No	No	III	Alive	21.6	2	3	6	0	0	0	3	3	9	1	4	4
150241	62	M	Yes	Yes	III	Alive	10.0333	2	3	6	2	2	4	3	3	9	1	4	4
150385	71	F	No	No	III	Deceased	44.3333	2	3	6	2	1	2	2	3	6	1	1	1
150418	65	M	Yes	Yes	III	Alive	6.56667	2	3	6	2	1	2	2	3	6	1	2	2
150502	52	M	Yes	Yes	III	Alive	7.5	2	3	6	1	3	3	2	4	8	1	4	4
150543	74	M	Yes	Yes	III	Alive	14.1333	2	3	6	1	1	1	2	4	8	1	4	4
150561	58	M	Yes	No	III	Alive	9.03333	2	3	6	1	1	1	2	3	6	1	2	2
150601	64	M	Yes	No	III	Deceased	41.1	2	3	6	2	2	4	2	3	6	1	3	3
150606	58	F	No	No	III	Alive	10.6333	2	3	6	1	2	2	2	4	8	1	4	4
150638	52	F	No	No	III	Deceased	40.6	2	3	6	1	3	3	2	4	8	1	4	4
150664	58	M	Yes	Yes	III	Alive	12.2	2	3	6	1	2	2	2	3	6	1	4	4
150762	59	M	Yes	Yes	III	Alive	37.6	2	3	6	1	2	2	2	4	8	1	4	4
150801	63	M	Yes	Yes	III	Alive	2.4	2	3	6	2	2	4	2	4	8	1	3	3
150921	53	F	No	No	III	Deceased	0	2	3	6	1	1	1	2	3	6	1	3	3
150935	61	F	No	No	III	Deceased	37.4	2	3	6	2	2	4	2	3	6	1	4	4
160106	56	F	No	No	III	Deceased	33.7	2	3	6	1	4	4	2	3	6	1	3	3
160117	75	M	Yes	Yes	III	Alive	14.4333	2	3	6	0	0	0	2	3	6	1	2	2
160319	57	M	Yes	Yes	III	Alive	21.5667	2	3	6	1	1	1	2	3	6	1	2	2
160333	61	M	Yes	Yes	III	Alive	13.3	2	3	6	1	2	2	2	3	6	1	3	3
160375	60	F	No	No	III	Deceased	31.3333	2	3	6	1	3	3	3	3	9	1	4	4
160413	57	M	No	Yes	III	Alive	19.6	2	3	6	1	2	2	2	3	6	1	3	3
160443	61	F	No	No	III	Alive	19.3333	2	3	6	1	4	4	2	3	6	1	4	4
160466	66	M	Yes	Yes	III	Deceased	30.5333	2	3	6	1	1	1	2	3	6	1	4	4
160474	51	M	Yes	Yes	III	Deceased	30.5667	2	3	6	1	2	2	2	3	6	1	2	2
150429	52	M	Yes	Yes	III	Alive	7.3	2	4	8	1	4	4	2	4	8	1	1	1
150641	52	M	Yes	Yes	III	Alive	5.96667	2	4	8	1	4	4	2	4	8	1	4	4
150855	67	M	No	No	III	Alive	12.7	2	4	8	2	3	6	2	3	6	1	4	4
151107	68	M	No	No	III	Deceased	36.5	2	4	8	1	4	4	3	3	9	2	3	6
150419	58	F	No	No	III	Deceased	43.7	3	3	9	3	3	9	3	3	9	3	3	9
150609	49	M	Yes	Yes	III	Alive	12.5667	3	3	9	2	2	4	2	3	6	1	4	4
150720	52	F	No	No	III	Deceased	39.9333	3	3	9	1	2	2	2	3	6	1	4	4
150812	52	M	Yes	Yes	III	Alive	5.36667	3	3	9	2	3	6	3	3	9	2	4	8
150843	58	M	Yes	Yes	III	Alive	22.9667	3	3	9	2	2	4	2	3	6	2	4	8
150846	74	M	No	No	III	Deceased	38.3333	3	3	9	1	1	1	2	4	8	2	2	4
150906	55	M	Yes	No	III	Deceased	37.9	3	3	9	1	1	1	2	3	6	1	1	1
150914	63	M	Yes	Yes	III	Alive	5.3	3	3	9	2	1	2	3	3	9	1	2	2
150953	68	M	Yes	Yes	III	Alive	5.8	3	3	9	2	2	4	3	3	9	1	3	3
151044	52	M	Yes	Yes	III	Alive	25.1667	3	3	9	1	4	4	2	3	6	1	3	3
160131	57	M	Yes	No	III	Alive	19.7667	3	3	9	3	2	6	2	3	6	1	3	3
160236	62	M	Yes	Yes	III	Alive	18.9	3	3	9	1	2	2	2	3	6	1	4	4
160430	71	M	No	No	III	Alive	18.5333	3	3	9	1	2	2	2	3	6	1	4	4
160432	73	M	Yes	No	III	Alive	5.56667	3	3	9	1	2	2	2	3	6	1	4	4
150302	62	M	No	No	III	Alive	20.8333	3	4	12	1	3	3	3	4	12	1	4	4
150323	66	M	No	No	III	Alive	31.8667	3	4	12	1	4	4	3	3	9	1	4	4
150585	65	M	Yes	Yes	III	Alive	1.56667	3	4	12	1	2	2	3	4	12	1	2	2
150918	63	F	No	No	III	Deceased	37.5667	3	4	12	1	2	2	3	3	9	1	2	2
160220	61	F	No	No	III	Alive	24.9333	3	4	12	2	2	4	3	3	9	1	3	3
160224	54	M	No	Yes	III	Deceased	32.5333	3	4	12	2	2	4	3	4	12	1	4	4
150146	52	M	Yes	Yes	II	Alive	25.1333	3	2	6	3	1	3	3	3	9	3	2	6
150234	61	M	Yes	No	II	Deceased	44.8333	3	2	6	0	0	0	3	3	9	2	2	4
150324	51	M	Yes	Yes	II	Deceased	44.8	3	2	6	2	1	2	2	3	6	2	2	4
150333	69	M	Yes	No	II	Alive	27.6	3	2	6	2	1	2	4	2	8	2	2	4
150339	55	M	Yes	Yes	II	Deceased	44.7	3	2	6	2	1	2	3	2	6	2	2	4
150411	50	M	Yes	Yes	II	Deceased	43.7667	3	2	6	1	2	2	3	2	6	3	1	3
150431	59	M	Yes	Yes	II	Deceased	43.6333	3	2	6	1	2	2	4	2	8	2	2	4
150482	70	M	Yes	Yes	II	Alive	2.53333	3	2	6	2	2	4	3	2	6	3	1	3
150501	55	F	No	No	II	Deceased	41.8667	3	2	6	2	1	2	3	2	6	2	2	4
150513	61	M	Yes	No	II	Alive	3.53333	3	2	6	3	2	6	3	2	6	3	2	6
150526	60	M	Yes	Yes	II	Deceased	41.6	3	2	6	1	1	1	3	2	6	2	1	2
150528	68	M	Yes	Yes	II	Deceased	41.6	3	2	6	1	1	1	4	2	8	2	2	4
150560	70	M	Yes	Yes	II	Alive	32.9	3	2	6	3	1	3	4	2	8	2	2	4
150618	52	M	Yes	Yes	II	Deceased	40.8667	3	2	6	1	1	1	3	2	6	3	1	3
150740	68	M	No	No	II	Deceased	39.6667	3	2	6	2	2	4	3	2	6	2	2	4
150805	51	F	No	No	II	Deceased	39	3	2	6	1	1	1	3	3	9	2	2	4
150905	67	M	Yes	Yes	II	Deceased	37.9	3	2	6	0	0	0	4	2	8	2	2	4
150936	65	M	Yes	Yes	II	Deceased	37.4	3	2	6	3	2	6	2	3	6	3	2	6
150954	65	F	No	No	II	Deceased	37.5	3	2	6	1	1	1	2	3	6	1	1	1
151020	68	F	No	No	II	Deceased	36.9667	3	2	6	2	1	2	3	3	9	3	1	3
151021	62	M	Yes	Yes	II	Alive	15.8333	3	2	6	3	1	3	2	3	6	3	1	3
151050	46	M	Yes	Yes	II	Deceased	36.5	3	2	6	2	2	4	2	3	6	2	1	2
151052	61	M	Yes	Yes	II	Alive	19.9	3	2	6	2	2	4	2	3	6	3	1	3
160111	66	F	No	Yes	II	Alive	20.6333	3	2	6	1	2	2	2	3	6	2	1	2
160150	67	M	Yes	Yes	II	Deceased	33.3333	3	2	6	1	2	2	4	2	8	2	2	4
160309	63	M	Yes	No	II	Deceased	32.2333	3	2	6	0	0	0	3	2	6	1	0	0
160411	61	M	Yes	Yes	II	Alive	19.6333	3	2	6	2	2	4	3	2	6	2	2	4
150201	63	M	No	No	II	Deceased	45.6667	4	2	8	1	2	2	3	4	12	3	1	3
150319	77	M	Yes	No	II	Alive	3.43333	4	2	8	1	4	4	4	2	8	3	2	6
150388	65	M	Yes	Yes	II	Alive	7.9	4	2	8	1	1	1	4	2	8	2	2	4
150557	64	F	No	No	II	Deceased	41.5333	4	2	8	1	2	2	3	2	6	3	1	3
150613	53	F	No	No	II	Deceased	41.0333	4	2	8	1	4	4	3	3	9	2	2	4
150620	64	M	No	No	II	Alive	28.6	4	2	8	2	2	4	3	2	6	2	2	4
150622	75	M	No	No	II	Alive	21.5	4	2	8	1	4	4	3	2	6	2	2	4
150623	62	M	No	Yes	II	Alive	6.26667	4	2	8	1	2	2	3	2	6	2	2	4
151002	58	F	No	No	II	Deceased	37.2333	4	2	8	2	2	4	3	2	6	2	2	4
160246	70	F	No	No	II	Deceased	32.3333	4	2	8	2	2	4	3	2	6	2	2	4
160342	71	M	Yes	No	II	Alive	15.6667	4	2	8	1	3	3	4	3	12	2	2	4
160461	63	M	Yes	Yes	II	Alive	9.83333	4	2	8	1	2	2	3	2	6	2	2	4
1503100	51	M	Yes	Yes	II	Deceased	43.8333	3	3	9	1	2	2	4	2	8	2	2	4
1503101	63	F	No	No	II	Deceased	43.8333	3	3	9	0	0	0	3	2	6	1	1	1
150476	60	M	No	No	II	Deceased	42.0333	3	3	9	1	2	2	3	2	6	2	2	4
151015	68	M	Yes	No	II	Deceased	37.0667	1	0	0	0	0	0	3	1	3	1	1	1
160248	49	M	Yes	Yes	II	Deceased	32.3333	1	0	0	0	0	0	0	0	0	1	0	0
150115	51	M	Yes	No	II	Alive	33.5667	2	1	2	0	0	0	3	2	6	1	2	2
150229	67	F	No	No	II	Deceased	45.3333	2	1	2	1	2	2	4	2	8	2	2	4
150312	62	M	Yes	Yes	II	Deceased	44.9	2	1	2	0	0	0	4	2	8	2	2	4
150912	67	M	No	No	II	Deceased	37.8667	2	1	2	0	0	0	1	2	2	1	1	1
151012	69	F	No	No	II	Alive	32.7	2	1	2	0	0	0	3	2	6	3	1	3
150159	63	M	Yes	No	II	Deceased	45.7667	3	1	3	0	0	0	3	2	6	2	2	4
150831	67	M	Yes	Yes	II	Alive	0.366667	3	1	3	2	1	2	4	1	4	2	2	4
151016	63	M	Yes	Yes	II	Alive	34.3	3	1	3	1	1	1	3	2	6	3	1	3
150304	58	M	Yes	No	II	Alive	23.8667	2	2	4	3	1	3	3	2	6	2	2	4
150313	69	M	Yes	No	II	Deceased	44.9	2	2	4	2	2	4	2	2	4	2	2	4
150322	70	M	No	No	II	Alive	32.9	2	2	4	0	0	0	4	2	8	2	2	4
150374	57	F	No	No	II	Deceased	44.4333	2	2	4	1	1	1	3	2	6	2	2	4
150432	57	F	No	No	II	Deceased	43.5333	2	2	4	1	1	1	3	2	6	2	2	4
150441	50	M	Yes	Yes	II	Deceased	42.5	2	2	4	0	0	0	3	2	6	1	1	1
150459	59	F	No	No	II	Deceased	42.2333	2	2	4	2	1	2	3	2	6	1	1	1
150527	67	F	No	No	II	Alive	7.23333	4	1	4	1	1	1	3	2	6	2	2	4
150652	60	M	Yes	Yes	II	Alive	32.5	4	1	4	2	1	2	2	2	4	2	2	4
150734	75	F	No	No	II	Deceased	39.7333	4	1	4	2	2	4	2	2	4	3	1	3
150909	72	M	Yes	No	II	Deceased	37.8667	4	1	4	2	1	2	1	1	1	2	1	2
160334	64	M	Yes	No	II	Deceased	31.9333	4	1	4	3	1	3	3	2	6	1	1	1
160453	72	M	Yes	Yes	II	Deceased	31.6	4	1	4	4	1	4	3	2	6	2	2	4
160460	59	M	Yes	Yes	II	Deceased	30.6	4	1	4	2	1	2	3	2	6	2	2	4
150535	67	F	No	No	I	Deceased	41.7	3	2	6	4	1	4	3	3	9	2	2	4
150730	65	M	Yes	No	I	Deceased	39.7667	3	2	6	4	1	4	3	2	6	2	2	4
150845	66	F	No	No	I	Deceased	38.3333	3	2	6	3	2	6	3	2	6	3	2	6
160110	62	F	No	No	I	Deceased	33.8333	3	2	6	4	1	4	3	2	6	4	1	4
150473	58	M	No	Yes	I	Deceased	42.0667	4	2	8	4	2	8	3	2	6	1	1	1
150348	74	M	Yes	Yes	I	Alive	33.7	3	3	9	0	0	0	3	2	6	1	1	1
151053	56	F	No	No	I	Deceased	36.5	3	3	9	2	1	2	3	2	6	3	1	3
160372	53	F	No	No	I	Deceased	31.3667	3	3	9	4	1	4	3	2	6	4	1	4
160469	58	F	No	No	I	Deceased	30.6	3	3	9	4	1	4	3	2	6	4	1	4
150236	57	M	Yes	Yes	I	Deceased	44.8	2	1	2	2	1	2	3	2	6	4	1	4
160103	61	M	Yes	Yes	I	Deceased	33.7333	3	1	3	2	1	2	3	1	3	3	1	3
160119	67	M	No	No	I	Deceased	33.7667	3	1	3	1	0	0	3	1	3	1	1	1
150228	61	M	Yes	Yes	I	Deceased	45.3667	4	1	4	1	0	0	3	2	6	4	1	4
150471	61	M	Yes	No	I	Alive	25.9667	4	1	4	1	0	0	4	2	8	4	1	4
150541	69	M	Yes	Yes	I	Deceased	41.7333	4	1	4	1	0	0	3	2	6	1	1	1
150544	65	M	Yes	Yes	I	Alive	29.8	4	1	4	1	1	1	2	2	4	1	1	1
150546	54	M	Yes	No	I	Deceased	41.5667	4	1	4	2	1	2	2	2	4	3	1	3
160139	65	M	Yes	Yes	I	Deceased	33.4667	4	1	4	2	1	2	3	2	6	2	1	2
160207	58	M	Yes	Yes	I	Deceased	32.6333	4	1	4	2	1	2	4	1	4	4	1	4
160414	62	M	No	No	I	Deceased	31.1667	4	1	4	2	1	2	4	1	4	2	1	2
150554	58	M	Yes	Yes	0	Deceased	41.5333	3	2	6	2	1	2	3	2	6	4	1	4
160122	67	M	No	No	0	Deceased	33.6667	1	1	1	1	1	1	1	0	0	1	0	0
*M, male; F, female. #Individuals who smoked an average of <1 cigarette/day and for <1 year in their lifetime were defined as nonsmokers; otherwise, they were defined as smokers. Individuals were classified as drinkers if they drank at least twice a week and continuously for at least 1 year during their lifetime; otherwise, they were defined as nondrinkers. §Tumor TNM staging components, includin…
